# Supplementary material for: ﻿Two new species of Boesenbergia (Zingiberaceae), from Sabah, Malaysia
Source: PhytoKeys. 2022 Oct 17;211:81–92. doi: 10.3897/phytokeys.211.83985 (PMC9836603; doi:10.3897/phytokeys.211.83985)
Supplement: XML Treatment for Boesenbergia sugudensis [file phytokeys.211.83985-treatment1.xml]

<!DOCTYPE tp:taxon-treatment
  PUBLIC "-//TaxonX//DTD Taxonomic Treatment Publishing DTD v0 20100105//EN" "tax-treatment-NSO.dtd">
<tp:taxon-treatment xmlns:tp="http://www.plazi.org/taxpub"><tp:treatment-meta><kwd-group><label>Taxon classification</label><kwd>
              <named-content content-type="kingdom">Plantae</named-content>
            </kwd><kwd>
              <named-content content-type="order">Zingiberales</named-content>
            </kwd><kwd>
              <named-content content-type="family">Zingiberaceae</named-content>
            </kwd></kwd-group><mixed-citation publication-type="journal"><person-group><name><surname>Lam</surname><given-names>Nyee Fan</given-names></name><name><surname>Ibrahim</surname><given-names>Halijah</given-names></name><name><surname>Sam</surname><given-names>Yen Yen</given-names></name><name><surname>Mohammad Zakaria</surname><given-names>Rozainah</given-names></name><name><surname>Poulsen</surname><given-names>Axel Dalberg</given-names></name></person-group><article-title>﻿Two new species of <italic><tp:taxon-name><tp:taxon-name-part taxon-name-part-type="genus" reg="Boesenbergia">Boesenbergia</tp:taxon-name-part></tp:taxon-name></italic> (<tp:taxon-name><tp:taxon-name-part taxon-name-part-type="family">Zingiberaceae</tp:taxon-name-part></tp:taxon-name>), from Sabah, Malaysia</article-title><source>PhytoKeys</source><day>17</day><month>10</month><year>2022</year><volume>211</volume><fpage>81</fpage><lpage>92</lpage><pub-id pub-id-type="doi">10.3897/phytokeys.211.83985</pub-id></mixed-citation></tp:treatment-meta><tp:nomenclature><label>﻿</label><tp:taxon-name>
            <object-id xmlns:xlink="http://www.w3.org/1999/xlink" content-type="arpha" xlink:type="simple">4BDB2AC7-935E-562F-AD06-68890EB5D4B9</object-id>
            <tp:taxon-name-part taxon-name-part-type="genus" reg="Boesenbergia">Boesenbergia</tp:taxon-name-part>
            <tp:taxon-name-part taxon-name-part-type="species" reg="sugudensis">sugudensis</tp:taxon-name-part>
            <object-id xmlns:xlink="http://www.w3.org/1999/xlink" content-type="ipni" xlink:type="simple">urn:lsid:ipni.org:names:77306651-1</object-id>
          </tp:taxon-name><tp:taxon-authority>N.F.Lam</tp:taxon-authority><tp:taxon-status xmlns:xlink="http://www.w3.org/1999/xlink" xlink:type="simple">sp. nov.</tp:taxon-status><xref ref-type="fig" rid="F1">Figs 1</xref><xref ref-type="fig" rid="F2">, 2</xref></tp:nomenclature><tp:treatment-sec sec-type="diagnosis" id="SECID0EI3AE"><title>Diagnosis.</title><p>The new species resembles <italic><tp:taxon-name><tp:taxon-name-part taxon-name-part-type="genus" reg="Boesenbergia">B.</tp:taxon-name-part><tp:taxon-name-part taxon-name-part-type="species" reg="imbakensis">imbakensis</tp:taxon-name-part></tp:taxon-name></italic> S. Sakai &amp; Nagam. in that the leaf sheaths are not thickened and in the anther thecae dehiscing longitudinally, but differs in having a longer petiole (&gt;10 cm vs. 4–7.5 cm) and bilobed apex of calyx (vs. trilobed) (Table <xref ref-type="table" rid="T1">1</xref>).</p><table-wrap id="T1" position="float" orientation="portrait"><label>Table 1.</label><caption><p>Distinguishing morphological characters of <italic><tp:taxon-name><tp:taxon-name-part taxon-name-part-type="genus" reg="Boesenbergia">Boesenbergia</tp:taxon-name-part><tp:taxon-name-part taxon-name-part-type="species" reg="sugudensis">sugudensis</tp:taxon-name-part></tp:taxon-name></italic>, <italic><tp:taxon-name><tp:taxon-name-part taxon-name-part-type="genus" reg="Boesenbergia">B.</tp:taxon-name-part><tp:taxon-name-part taxon-name-part-type="species" reg="imbakensis">imbakensis</tp:taxon-name-part></tp:taxon-name></italic>, <italic><tp:taxon-name><tp:taxon-name-part taxon-name-part-type="genus" reg="Boesenbergia">B.</tp:taxon-name-part><tp:taxon-name-part taxon-name-part-type="species" reg="truncata">truncata</tp:taxon-name-part></tp:taxon-name></italic> and <italic><tp:taxon-name><tp:taxon-name-part taxon-name-part-type="genus" reg="Boesenbergia">B.</tp:taxon-name-part><tp:taxon-name-part taxon-name-part-type="species" reg="orbiculata">orbiculata</tp:taxon-name-part></tp:taxon-name></italic>.</p></caption><table id="TID0EHUAG" rules="all"><tbody><tr><th rowspan="2" colspan="1">Characters</th><th rowspan="1" colspan="4">Species</th></tr><tr><th rowspan="1" colspan="1">
                    <italic>
                      <tp:taxon-name><tp:taxon-name-part taxon-name-part-type="genus" reg="Boesenbergia">B.</tp:taxon-name-part><tp:taxon-name-part taxon-name-part-type="species" reg="sugudensis">sugudensis</tp:taxon-name-part></tp:taxon-name>
                    </italic>
                  </th><th rowspan="1" colspan="1">
                    <italic>
                      <tp:taxon-name><tp:taxon-name-part taxon-name-part-type="genus" reg="Boesenbergia">B.</tp:taxon-name-part><tp:taxon-name-part taxon-name-part-type="species" reg="imbakensis">imbakensis</tp:taxon-name-part></tp:taxon-name>
                    </italic>
                  </th><th rowspan="1" colspan="1">
                    <italic>
                      <tp:taxon-name><tp:taxon-name-part taxon-name-part-type="genus" reg="Boesenbergia">B.</tp:taxon-name-part><tp:taxon-name-part taxon-name-part-type="species" reg="truncata">truncata</tp:taxon-name-part></tp:taxon-name>
                    </italic>
                  </th><th rowspan="1" colspan="1">
                    <italic>
                      <tp:taxon-name><tp:taxon-name-part taxon-name-part-type="genus" reg="Boesenbergia">B.</tp:taxon-name-part><tp:taxon-name-part taxon-name-part-type="species" reg="orbiculata">orbiculata</tp:taxon-name-part></tp:taxon-name>
                    </italic>
                  </th></tr><tr><td rowspan="1" colspan="1">Plant height (cm)</td><td rowspan="1" colspan="1">44</td><td rowspan="1" colspan="1">30</td><td rowspan="1" colspan="1">11.5</td><td rowspan="1" colspan="1">8</td></tr><tr><td rowspan="1" colspan="1">Rhizome</td><td rowspan="1" colspan="1">Fibrous</td><td rowspan="1" colspan="1">Small</td><td rowspan="1" colspan="1">Fibrous, sections of rhizome with 1–2 cm long and papery texture bracts</td><td rowspan="1" colspan="1">Unknown</td></tr><tr><td rowspan="1" colspan="1">
                    Ligule
                  </td><td rowspan="1" colspan="1">0.4 cm, caudate, brownish green, glabrous</td><td rowspan="1" colspan="1">1 cm, triangular, green, glabrous</td><td rowspan="1" colspan="1">0.3 cm, entire, light brown, glabrous</td><td rowspan="1" colspan="1">2 cm, bilobed, lobes rounded, glabrous</td></tr><tr><td rowspan="1" colspan="1">Petiole</td><td rowspan="1" colspan="1">22.5 cm, green, base reddish up to middle part</td><td rowspan="1" colspan="1">4–7.5 cm, green, base reddish up to middle</td><td rowspan="1" colspan="1">2 cm long, green, base reddish up to middle part</td><td rowspan="1" colspan="1">2 cm</td></tr><tr><td rowspan="1" colspan="1">Lamina</td><td rowspan="1" colspan="1">Elliptic, upper surface dark green, lower surface paler</td><td rowspan="1" colspan="1">Narrowly ovate to obovate, plain green</td><td rowspan="1" colspan="1">Elliptic, unequal/oblique?, upper surface dark green, lower surface lighter green</td><td rowspan="1" colspan="1">sub-orbiculate, upper surface pale green, lower surface light green</td></tr><tr><td rowspan="1" colspan="1">Leaf size (cm)</td><td rowspan="1" colspan="1">21 × 7.3</td><td rowspan="1" colspan="1">11–16 × 3–4</td><td rowspan="1" colspan="1">5.2–6.5 × 3.4–3.6</td><td rowspan="1" colspan="1">5–8 × 4–7</td></tr><tr><td rowspan="1" colspan="1">Leaf base</td><td rowspan="1" colspan="1">Rounded</td><td rowspan="1" colspan="1">Attenuate</td><td rowspan="1" colspan="1">Truncated to sub-cordate</td><td rowspan="1" colspan="1">Sub-cordate</td></tr><tr><td rowspan="1" colspan="1">Leaf apex</td><td rowspan="1" colspan="1">Acuminate, acumen ca. 3 mm</td><td rowspan="1" colspan="1">Slightly acuminate, acumen ca. 1-2 mm</td><td rowspan="1" colspan="1">Acute, acumen ca. 1 mm</td><td rowspan="1" colspan="1">Sub-obicular, obtuse or occasionally shallowly emarginate</td></tr><tr><td rowspan="1" colspan="1">Bracts</td><td rowspan="1" colspan="1">6.5 cm, translucent white, linear elliptic, glabrous</td><td rowspan="1" colspan="1">2.6 × 0.4 cm, narrowly ovate, membranous</td><td rowspan="1" colspan="1">1.8 × 3 cm, white, narrowly ovate, pubescent</td><td rowspan="1" colspan="1">2.5 cm, boat-shaped, whitish brown, sparsely pubescent,</td></tr><tr><td rowspan="1" colspan="1">Calyx</td><td rowspan="1" colspan="1">Tubular, apex bilobed, glabrous</td><td rowspan="1" colspan="1">Tubular, apex unequally and shallowly 3-lobed, glabrous</td><td rowspan="1" colspan="1">Tubular, apex bilobed, pubescent</td><td rowspan="1" colspan="1">Unilaterally split, apex bilobed</td></tr><tr><td rowspan="1" colspan="1">Labellum</td><td rowspan="1" colspan="1">White with narrow light red band from base until the middle, yellow spread towards the lip, 1.3 × 1 cm</td><td rowspan="1" colspan="1">White with yellow on the centre and red at the throat, 1.8 × 1.4 cm</td><td rowspan="1" colspan="1">White with yellow band at base in the middle, spread towards lip, 0.6 × 0.5 cm</td><td rowspan="1" colspan="1">White with deep yellow in the centre and a red mark at the base, 1 × 1 cm</td></tr><tr><td rowspan="1" colspan="1">Lateral corolla lobe</td><td rowspan="1" colspan="1">Glabrous, white, 1.7 × 0.3 cm, ovate, apex rounded, longer than labellum</td><td rowspan="1" colspan="1">Glabrous, white, 1.4 × 0.4 cm</td><td rowspan="1" colspan="1">Pubescent, white, 0.3 × 0.1 cm</td><td rowspan="1" colspan="1">1 cm long</td></tr><tr><td rowspan="1" colspan="1">Anther</td><td rowspan="1" colspan="1">Upper and lower surfaces pubescent, 0.6 cm</td><td rowspan="1" colspan="1">Glabrous on ventral, shortly pubescent on the dorsal surface, 0.6 cm</td><td rowspan="1" colspan="1">Glabrous, 0.4 cm long</td><td rowspan="1" colspan="1">Slightly pubescent, 0.4–0.5 cm</td></tr><tr><td rowspan="1" colspan="1">Anther dehiscent</td><td rowspan="1" colspan="1">Slit</td><td rowspan="1" colspan="1">Slit</td><td rowspan="1" colspan="1">Pore</td><td rowspan="1" colspan="1">Slit</td></tr><tr><td rowspan="1" colspan="1">Stigma</td><td rowspan="1" colspan="1">Cup-shaped, white, glabrous</td><td rowspan="1" colspan="1">Unknown</td><td rowspan="1" colspan="1">Emarginate, white, glabrous</td><td rowspan="1" colspan="1">Shape and colour unknown, glabrous</td></tr></tbody></table></table-wrap><fig id="F1" position="float" orientation="portrait"><object-id xmlns:xlink="http://www.w3.org/1999/xlink" content-type="doi" xlink:type="simple">10.3897/phytokeys.211.83985.figure1</object-id><object-id xmlns:xlink="http://www.w3.org/1999/xlink" content-type="arpha" xlink:type="simple">B78ABF66-8834-58B9-B8F7-C4B7BDFAB3A4</object-id><label>Figure 1.</label><caption><p><italic><tp:taxon-name><tp:taxon-name-part taxon-name-part-type="genus" reg="Boesenbergia">Boesenbergia</tp:taxon-name-part><tp:taxon-name-part taxon-name-part-type="species" reg="sugudensis">sugudensis</tp:taxon-name-part></tp:taxon-name></italic><bold>A</bold> habit <bold>B</bold> rhizome and roots <bold>C</bold> spike with one open flower <bold>D</bold> flower <bold>E</bold> bracteole, calyx, corolla lobes, staminodes, labellum, floral tube with stamen <bold>F</bold> stamen, ventral view (Photographed by Lam Nyee Fan).</p></caption><graphic xmlns:xlink="http://www.w3.org/1999/xlink" xlink:href="phytokeys-211-081_article-83985__-g001.jpg" position="float" orientation="portrait" xlink:type="simple" id="oo_757187.jpg"><uri content-type="original_file" xlink:type="simple">https://binary.pensoft.net/fig/757187</uri></graphic></fig></tp:treatment-sec><tp:treatment-sec sec-type="material" id="SECID0EWJAG"><title>Type.</title><p>Malaysia. Borneo. Sabah. cult. at Kipandi Park, Moyog, <named-content xmlns:xlink="http://www.w3.org/1999/xlink" content-type="dwc:verbatimCoordinates" xlink:type="simple"><named-content content-type="geo-json" specific-use="{&#34;type&#34;:&#34;Point&#34;,&#34;coordinates&#34;:[116.104500,5.911333]}" id="NCID0E6JAG" xlink:type="simple">05°54.68'N, 116°06.27'E</named-content></named-content>, 700 m elevation, 12 October 2016, <italic>Lam Nyee Fan 356</italic> (holotype BORH!, isotype SAN). Original material collected by Linus Gokusing (BS-23) at Kampung (Kg.) Sugud, Penampang, Sabah, <named-content xmlns:xlink="http://www.w3.org/1999/xlink" content-type="dwc:verbatimCoordinates" xlink:type="simple"><named-content content-type="geo-json" specific-use="{&#34;type&#34;:&#34;Point&#34;,&#34;coordinates&#34;:[116.110000,5.837167]}" id="NCID0EJKAG" xlink:type="simple">05°50.23'N, 116°06.60'E</named-content></named-content>, 50–100 m elevation.</p><fig id="F2" position="float" orientation="portrait"><object-id xmlns:xlink="http://www.w3.org/1999/xlink" content-type="doi" xlink:type="simple">10.3897/phytokeys.211.83985.figure2</object-id><object-id xmlns:xlink="http://www.w3.org/1999/xlink" content-type="arpha" xlink:type="simple">5ACB11CF-E02C-55B9-9F78-2B2BAED1AAAC</object-id><label>Figure 2.</label><caption><p><italic><tp:taxon-name><tp:taxon-name-part taxon-name-part-type="genus" reg="Boesenbergia">Boesenbergia</tp:taxon-name-part><tp:taxon-name-part taxon-name-part-type="species" reg="sugudensis">sugudensis</tp:taxon-name-part></tp:taxon-name></italic> Lam N.F., sp. nov. <bold>A</bold> habit <bold>B</bold> bract <bold>C</bold> bracteole <bold>D</bold> calyx <bold>E</bold> flower <bold>F</bold> spike with one open flower <bold>G</bold> stamen, ventral view (Drawing by Lam Nyee Fan). Scale bars: 5 cm (<bold>A</bold>); 1 cm (<bold>B, C, D, E, F</bold>); 5 mm (<bold>G</bold>).</p></caption><graphic xmlns:xlink="http://www.w3.org/1999/xlink" xlink:href="phytokeys-211-081_article-83985__-g002.jpg" position="float" orientation="portrait" xlink:type="simple" id="oo_757188.jpg"><uri content-type="original_file" xlink:type="simple">https://binary.pensoft.net/fig/757188</uri></graphic></fig></tp:treatment-sec><tp:treatment-sec sec-type="description" id="SECID0E1LAG"><title>Description.</title><p>Terrestrial, evergreen, herb. <italic>Rhizome</italic> fibrous, subterranean, ca. 0.8 cm in diameter, base ca. 1.5 cm in diameter, roots white. <italic>Leafy shoots</italic> 44 cm tall, with 2–3 leaves forming a loose pseudostem, erect, ca. 13 cm long, with 2–3 outer leafless sheaths, 3.9–12.5 × 0.8–1.25 cm, green, pubescent on outer surface and glabrous on inner surface, veins 1 mm apart. <italic>Ligule</italic> ca. 0.4 cm long, caudate, brownish green, glabrous. <italic>Petiole</italic> 12–22.5 cm long, canaliculate, green, reddish in lower half. <italic>Lamina</italic> elliptic, 20–22 × 6.5–7.5 cm, erect, dark green above, pale green beneath, glabrous above, pubescent beneath, base rounded, margin entire, glabrous, apex acuminate, with acumen ca. 3 mm. <italic>Inflorescence</italic> ca. 4.7 cm, peduncle 0.8 cm, spike ca. 7.2 × 3 cm. flowers arranged in one-sided spiral, 18 flowers including 5 new buds and 4 old buds, one flower open at a time. <italic>Fertile bracts</italic> linear elliptic, ca. 6.5 cm long, translucent pubescent on outer surface and glabrous on inner surface, margin entire, apex attenuate. <italic>Bracteoles</italic> elliptic, ca. 3.8 × 0.8 cm, translucent, pubescent on outer surface and glabrous on inner surface, margin entire, apex acute. <italic>Flower</italic> white, born singly from each bract and bracteole; calyx 1 cm long, tubular, 2-lobed, translucent, pubescent on both surfaces; corolla tube ca. 4.6 cm long, ca. 1.2 mm wide at base, lobes white, glabrous throughout, dorsal lobe ovate-oblong, ca. 1.7 × 0.45 cm, concave, erect, apex acute, lateral lobes ovate, ca. 1.7 × 0.3 cm, clasping the labellum and extending 4 mm beyond, apex rounded; labellum, obovate-elliptic, ca. 1.3 cm × 1 cm curved-backward, with a narrow light red band in the centre lower half, yellow towards apex, glabrous; lateral staminodes white, narrowly obovate, ca. 1.5 × 0.5 cm, glabrous; stamen white throughout, ca. 5.7 cm long, filament ca. 3.5 × 1.2 mm (widest at base), pubescent adaxially and abaxially, anther ca. 0.3 × 0.2 cm, glabrous, anther crest ca. 2 × 3 mm, bilobed, glabrous, thecae oblong, ca. 0.2 × 0.1 cm, glabrous, dehiscing longitudinally for its entire length; ovary ca. 5 × 2 mm, 8.6 cm, stigma cup-shaped, glabrous; epigynous glands two, ca. 0.45 cm long, linear, apex truncate, white. <italic>Fruit</italic> not seen.</p></tp:treatment-sec><tp:treatment-sec sec-type="distribution" id="SECID0ECNAG"><title>Distribution.</title><p>Endemic in Borneo, Sabah; known only from the type locality, Kg. Sugud.</p></tp:treatment-sec><tp:treatment-sec sec-type="etymology" id="SECID0EHNAG"><title>Etymology.</title><p>The species epithet refers to the location where the type was collected.</p></tp:treatment-sec><tp:treatment-sec sec-type="ecology" id="SECID0EMNAG"><title>Ecology.</title><p>Primary forest in lowlands, hill slope at 50–100 m elevation.</p></tp:treatment-sec><tp:treatment-sec sec-type="conservation status" id="SECID0ERNAG"><title>Conservation status.</title><p>Data Deficient (<abbrev xmlns:xlink="http://www.w3.org/1999/xlink" xlink:title="Data Deficient" id="ABBRID0EXNAG" xlink:type="simple">DD</abbrev>). The taxon was assessed using the criteria described in IUCN (2001). The taxon is endemic to Sabah and only found at Kg. Sugud, Penampang, Sabah, Malaysia. One population was observed at the site where specimens were collected.</p></tp:treatment-sec></tp:taxon-treatment>
