# Supplementary material for: ﻿Two new species of Boesenbergia (Zingiberaceae), from Sabah, Malaysia
Source: PhytoKeys. 2022 Oct 17;211:81–92. doi: 10.3897/phytokeys.211.83985 (PMC9836603; doi:10.3897/phytokeys.211.83985)
Supplement: XML Treatment for Boesenbergia truncata [file phytokeys.211.83985-treatment2.xml]

<!DOCTYPE tp:taxon-treatment
  PUBLIC "-//TaxonX//DTD Taxonomic Treatment Publishing DTD v0 20100105//EN" "tax-treatment-NSO.dtd">
<tp:taxon-treatment xmlns:tp="http://www.plazi.org/taxpub"><tp:treatment-meta><kwd-group><label>Taxon classification</label><kwd>
              <named-content content-type="kingdom">Plantae</named-content>
            </kwd><kwd>
              <named-content content-type="order">Zingiberales</named-content>
            </kwd><kwd>
              <named-content content-type="family">Zingiberaceae</named-content>
            </kwd></kwd-group><mixed-citation publication-type="journal"><person-group><name><surname>Lam</surname><given-names>Nyee Fan</given-names></name><name><surname>Ibrahim</surname><given-names>Halijah</given-names></name><name><surname>Sam</surname><given-names>Yen Yen</given-names></name><name><surname>Mohammad Zakaria</surname><given-names>Rozainah</given-names></name><name><surname>Poulsen</surname><given-names>Axel Dalberg</given-names></name></person-group><article-title>﻿Two new species of <italic><tp:taxon-name><tp:taxon-name-part taxon-name-part-type="genus" reg="Boesenbergia">Boesenbergia</tp:taxon-name-part></tp:taxon-name></italic> (<tp:taxon-name><tp:taxon-name-part taxon-name-part-type="family">Zingiberaceae</tp:taxon-name-part></tp:taxon-name>), from Sabah, Malaysia</article-title><source>PhytoKeys</source><day>17</day><month>10</month><year>2022</year><volume>211</volume><fpage>81</fpage><lpage>92</lpage><pub-id pub-id-type="doi">10.3897/phytokeys.211.83985</pub-id></mixed-citation></tp:treatment-meta><tp:nomenclature><label>﻿</label><tp:taxon-name>
            <object-id xmlns:xlink="http://www.w3.org/1999/xlink" content-type="arpha" xlink:type="simple">9D98C117-C58A-59AE-BA08-988DCD61959D</object-id>
            <tp:taxon-name-part taxon-name-part-type="genus" reg="Boesenbergia">Boesenbergia</tp:taxon-name-part>
            <tp:taxon-name-part taxon-name-part-type="species" reg="truncata">truncata</tp:taxon-name-part>
            <object-id xmlns:xlink="http://www.w3.org/1999/xlink" content-type="ipni" xlink:type="simple">urn:lsid:ipni.org:names:77306652-1</object-id>
          </tp:taxon-name><tp:taxon-authority>N.F.Lam</tp:taxon-authority><tp:taxon-status xmlns:xlink="http://www.w3.org/1999/xlink" xlink:type="simple">sp. nov.</tp:taxon-status><xref ref-type="fig" rid="F3">Figs 3</xref><xref ref-type="fig" rid="F4">, 4</xref><xref ref-type="fig" rid="F5">, 5</xref></tp:nomenclature><tp:treatment-sec sec-type="diagnosis" id="SECID0ERPAG"><title>Diagnosis.</title><p>The new species resembles <italic><tp:taxon-name><tp:taxon-name-part taxon-name-part-type="genus" reg="Boesenbergia">B.</tp:taxon-name-part><tp:taxon-name-part taxon-name-part-type="species" reg="orbiculata">orbiculata</tp:taxon-name-part></tp:taxon-name></italic> by the short petiole (c. 2 cm long) and the bilobed calyx, but differs in having truncate leaf base, an acute leaf apex (vs. sub-obicular, obtuse, or occasionally retuse), paired opposite leaves, and lamina parallel to the ground (vs. a single shoot), anther thecae dehiscing by pore (vs. slit), and the lamina slightly narrow (3.4–3.6 cm vs. 4–7 cm) (Table <xref ref-type="table" rid="T1">1</xref>).</p><fig id="F3" position="float" orientation="portrait"><object-id xmlns:xlink="http://www.w3.org/1999/xlink" content-type="doi" xlink:type="simple">10.3897/phytokeys.211.83985.figure3</object-id><object-id xmlns:xlink="http://www.w3.org/1999/xlink" content-type="arpha" xlink:type="simple">C0B1EC01-852B-54B9-9D33-0E4EF5947630</object-id><label>Figure 3.</label><caption><p><italic><tp:taxon-name><tp:taxon-name-part taxon-name-part-type="genus" reg="Boesenbergia">Boesenbergia</tp:taxon-name-part><tp:taxon-name-part taxon-name-part-type="species" reg="truncata">truncata</tp:taxon-name-part></tp:taxon-name></italic><bold>A</bold> habit <bold>B</bold> rhizome and roots <bold>C</bold> spike with one open flower <bold>D</bold> flower <bold>E</bold> ract, bracteole, calyx, corolla lobes, staminodes, labellum, floral tube with stamen <bold>F</bold> stamen, ventral view (Photographed by Lam Nyee Fan).</p></caption><graphic xmlns:xlink="http://www.w3.org/1999/xlink" xlink:href="phytokeys-211-081_article-83985__-g003.jpg" position="float" orientation="portrait" xlink:type="simple" id="oo_757189.jpg"><uri content-type="original_file" xlink:type="simple">https://binary.pensoft.net/fig/757189</uri></graphic></fig></tp:treatment-sec><tp:treatment-sec sec-type="material" id="SECID0EKRAG"><title>Type.</title><p>Malaysia. Borneo. Sabah. cult. at Kipandi Park, Moyog, <named-content xmlns:xlink="http://www.w3.org/1999/xlink" content-type="dwc:verbatimCoordinates" xlink:type="simple"><named-content content-type="geo-json" specific-use="{&#34;type&#34;:&#34;Point&#34;,&#34;coordinates&#34;:[116.104500,5.911333]}" id="NCID0ETRAG" xlink:type="simple">05°54.68'N, 116°06.27'E</named-content></named-content>, 700 m elevation. 12 October 2016, <italic>Lam Nyee Fan 342</italic> (holotype BORH!, isotype SAN). Original material collected near the park, by Linus Gokusing (BS-09), 100 m west of Kipandi Park, Sabah, 05°52.28'N, 116°14.95'E, 700 m elevation.</p><fig id="F4" position="float" orientation="portrait"><object-id xmlns:xlink="http://www.w3.org/1999/xlink" content-type="doi" xlink:type="simple">10.3897/phytokeys.211.83985.figure4</object-id><object-id xmlns:xlink="http://www.w3.org/1999/xlink" content-type="arpha" xlink:type="simple">2EA8A171-CFA5-50C2-B625-491F3E42C8E4</object-id><label>Figure 4.</label><caption><p><italic><tp:taxon-name><tp:taxon-name-part taxon-name-part-type="genus" reg="Boesenbergia">Boesenbergia</tp:taxon-name-part><tp:taxon-name-part taxon-name-part-type="species" reg="truncata">truncata</tp:taxon-name-part></tp:taxon-name></italic> Lam N.F., sp. nov. <bold>A</bold> habit, lateral view <bold>B</bold> bract <bold>C</bold> bracteole <bold>D</bold> calyx <bold>E</bold> flower <bold>F</bold> spike with one open flower <bold>G</bold> stamen, ventral view (Drawing by Lam Nyee Fan). Scale bars: 1 cm (<bold>A, B</bold>); 5 mm (<bold>C</bold>); 1 cm (<bold>D</bold>); 1 mm (<bold>E</bold>).</p></caption><graphic xmlns:xlink="http://www.w3.org/1999/xlink" xlink:href="phytokeys-211-081_article-83985__-g004.jpg" position="float" orientation="portrait" xlink:type="simple" id="oo_757190.jpg"><uri content-type="original_file" xlink:type="simple">https://binary.pensoft.net/fig/757190</uri></graphic></fig></tp:treatment-sec><tp:treatment-sec sec-type="description" id="SECID0EITAG"><title>Description.</title><p>Terrestrial, evergreen, herb. <italic>Rhizome</italic> fibrous, subterranean, ca. 2 cm long internodes, base ca. 0.4 cm in diameter, light brown, roots white, ca. 5 cm long. <italic>Leafy shoots</italic> ca. 11.5 cm tall, with erect pseudostem ca. 1.5 cm long, with 1 sheath, ca. 1.4 × 0.6 cm, glabrous, veins 1 mm apart, green with light purple at base, margins entire. <italic>Ligule</italic> 0.3 cm long, entire, light brown, glabrous. <italic>Petiole</italic> 1.4–2 cm long, canaliculate, green, base reddish up to middle. Leafy shoots with two leaves opposite to each other and parallel to the ground. <italic>Lamina</italic> unequal elliptic, 5.2–6.5 × 3.4–3.6 cm, dark green above, lighter green beneath, glabrous, margin entire; base truncated, apex acute with acumen ca. 1 mm. <italic>Inflorescence</italic> ca. 2.5 × 1.5 cm, peduncle ca. 0.45 cm, flowers arranged in one-sided spiral, 8 flowers including one new bud and 1 old bud, one flower open at a time. <italic>Fertile bracts</italic> narrowly lanceolate, ca. 1.8 × 3 cm, white, outer and inner surfaces pubescent, margin entire, apex caudate. <italic>Bracteoles</italic> linear elliptic, ca. 1.5 × 2 cm, white, outer and inner surfaces pubescent, margin entire, apex acuminate. <italic>Flower</italic> white, born singly from each bract and bracteole, calyx 0.4 cm long, tubular, white, pubescent, corolla tube-white, pubescent, apex acute, dorsal lobe lanceolate, ca. 0.8 × 0.2 cm, concave, lateral lobes elliptic, ca. 0.6 × 0.2 cm, labellum obovate, ca. 0.6 cm × 0.5 cm, yellow band at base in the centre until the apex, curved-backward, lateral staminodes oblong, ca. 0.3 × 0.1 cm, white, tip rounded, pubescent, stamen ca. 2.3 cm long; filament ca. 4 × 1 mm (widest at base), glabrous adaxially and abaxially, anther ca. 2 mm long, glabrous; anther crest bilobed, glabrous; thecae oblong, ca. 0.2 × 0.1 cm, white, pubescent, dehiscing by pore, stigma emarginate, white, glabrous. Fruit not seen.</p><fig id="F5" position="float" orientation="portrait"><object-id xmlns:xlink="http://www.w3.org/1999/xlink" content-type="doi" xlink:type="simple">10.3897/phytokeys.211.83985.figure5</object-id><object-id xmlns:xlink="http://www.w3.org/1999/xlink" content-type="arpha" xlink:type="simple">222A7CBF-7592-504C-8A82-FCE624B9BCC6</object-id><label>Figure 5.</label><caption><p>Shape of base of leaf of <italic><tp:taxon-name><tp:taxon-name-part taxon-name-part-type="genus" reg="Boesenbergia">Boesenbergia</tp:taxon-name-part><tp:taxon-name-part taxon-name-part-type="species" reg="truncata">truncata</tp:taxon-name-part></tp:taxon-name></italic>.</p></caption><graphic xmlns:xlink="http://www.w3.org/1999/xlink" xlink:href="phytokeys-211-081_article-83985__-g005.jpg" position="float" orientation="portrait" xlink:type="simple" id="oo_757191.jpg"><uri content-type="original_file" xlink:type="simple">https://binary.pensoft.net/fig/757191</uri></graphic></fig></tp:treatment-sec><tp:treatment-sec sec-type="distribution" id="SECID0EGVAG"><title>Distribution.</title><p>Endemic in Borneo, Sabah; known only from Kipandi Park of Crocker Range.</p></tp:treatment-sec><tp:treatment-sec sec-type="etymology" id="SECID0ELVAG"><title>Etymology.</title><p>The species epithet refers to truncated leaf base.</p></tp:treatment-sec><tp:treatment-sec sec-type="ecology" id="SECID0EQVAG"><title>Ecology.</title><p>Primary forest, hill slope at 500–800 m elevation.</p></tp:treatment-sec><tp:treatment-sec sec-type="conservation status" id="SECID0EVVAG"><title>Conservation status.</title><p>Vulnerable (<abbrev xmlns:xlink="http://www.w3.org/1999/xlink" xlink:title="Vulnerable" id="ABBRID0E2VAG" xlink:type="simple">VU</abbrev> D2). The taxon was assessed using criteria described in IUCN (2001). The taxon is endemic to Sabah and only found at Crocker Range, Sabah, Malaysia. There were only 3 populations found at the site of collection. This taxon is not found outside the type locality.</p></tp:treatment-sec><tp:treatment-sec><!--Section generated to contain objects referenced in tp:taxon-treatment.--><table-wrap id="T1" position="float" orientation="portrait"><label>Table 1.</label><caption><p>Distinguishing morphological characters of <italic><tp:taxon-name><tp:taxon-name-part taxon-name-part-type="genus" reg="Boesenbergia">Boesenbergia</tp:taxon-name-part><tp:taxon-name-part taxon-name-part-type="species" reg="sugudensis">sugudensis</tp:taxon-name-part></tp:taxon-name></italic>, <italic><tp:taxon-name><tp:taxon-name-part taxon-name-part-type="genus" reg="Boesenbergia">B.</tp:taxon-name-part><tp:taxon-name-part taxon-name-part-type="species" reg="imbakensis">imbakensis</tp:taxon-name-part></tp:taxon-name></italic>, <italic><tp:taxon-name><tp:taxon-name-part taxon-name-part-type="genus" reg="Boesenbergia">B.</tp:taxon-name-part><tp:taxon-name-part taxon-name-part-type="species" reg="truncata">truncata</tp:taxon-name-part></tp:taxon-name></italic> and <italic><tp:taxon-name><tp:taxon-name-part taxon-name-part-type="genus" reg="Boesenbergia">B.</tp:taxon-name-part><tp:taxon-name-part taxon-name-part-type="species" reg="orbiculata">orbiculata</tp:taxon-name-part></tp:taxon-name></italic>.</p></caption><table id="TID0EHUAG" rules="all"><tbody><tr><th rowspan="2" colspan="1">Characters</th><th rowspan="1" colspan="4">Species</th></tr><tr><th rowspan="1" colspan="1">
                    <italic>
                      <tp:taxon-name><tp:taxon-name-part taxon-name-part-type="genus" reg="Boesenbergia">B.</tp:taxon-name-part><tp:taxon-name-part taxon-name-part-type="species" reg="sugudensis">sugudensis</tp:taxon-name-part></tp:taxon-name>
                    </italic>
                  </th><th rowspan="1" colspan="1">
                    <italic>
                      <tp:taxon-name><tp:taxon-name-part taxon-name-part-type="genus" reg="Boesenbergia">B.</tp:taxon-name-part><tp:taxon-name-part taxon-name-part-type="species" reg="imbakensis">imbakensis</tp:taxon-name-part></tp:taxon-name>
                    </italic>
                  </th><th rowspan="1" colspan="1">
                    <italic>
                      <tp:taxon-name><tp:taxon-name-part taxon-name-part-type="genus" reg="Boesenbergia">B.</tp:taxon-name-part><tp:taxon-name-part taxon-name-part-type="species" reg="truncata">truncata</tp:taxon-name-part></tp:taxon-name>
                    </italic>
                  </th><th rowspan="1" colspan="1">
                    <italic>
                      <tp:taxon-name><tp:taxon-name-part taxon-name-part-type="genus" reg="Boesenbergia">B.</tp:taxon-name-part><tp:taxon-name-part taxon-name-part-type="species" reg="orbiculata">orbiculata</tp:taxon-name-part></tp:taxon-name>
                    </italic>
                  </th></tr><tr><td rowspan="1" colspan="1">Plant height (cm)</td><td rowspan="1" colspan="1">44</td><td rowspan="1" colspan="1">30</td><td rowspan="1" colspan="1">11.5</td><td rowspan="1" colspan="1">8</td></tr><tr><td rowspan="1" colspan="1">Rhizome</td><td rowspan="1" colspan="1">Fibrous</td><td rowspan="1" colspan="1">Small</td><td rowspan="1" colspan="1">Fibrous, sections of rhizome with 1–2 cm long and papery texture bracts</td><td rowspan="1" colspan="1">Unknown</td></tr><tr><td rowspan="1" colspan="1">
                    Ligule
                  </td><td rowspan="1" colspan="1">0.4 cm, caudate, brownish green, glabrous</td><td rowspan="1" colspan="1">1 cm, triangular, green, glabrous</td><td rowspan="1" colspan="1">0.3 cm, entire, light brown, glabrous</td><td rowspan="1" colspan="1">2 cm, bilobed, lobes rounded, glabrous</td></tr><tr><td rowspan="1" colspan="1">Petiole</td><td rowspan="1" colspan="1">22.5 cm, green, base reddish up to middle part</td><td rowspan="1" colspan="1">4–7.5 cm, green, base reddish up to middle</td><td rowspan="1" colspan="1">2 cm long, green, base reddish up to middle part</td><td rowspan="1" colspan="1">2 cm</td></tr><tr><td rowspan="1" colspan="1">Lamina</td><td rowspan="1" colspan="1">Elliptic, upper surface dark green, lower surface paler</td><td rowspan="1" colspan="1">Narrowly ovate to obovate, plain green</td><td rowspan="1" colspan="1">Elliptic, unequal/oblique?, upper surface dark green, lower surface lighter green</td><td rowspan="1" colspan="1">sub-orbiculate, upper surface pale green, lower surface light green</td></tr><tr><td rowspan="1" colspan="1">Leaf size (cm)</td><td rowspan="1" colspan="1">21 × 7.3</td><td rowspan="1" colspan="1">11–16 × 3–4</td><td rowspan="1" colspan="1">5.2–6.5 × 3.4–3.6</td><td rowspan="1" colspan="1">5–8 × 4–7</td></tr><tr><td rowspan="1" colspan="1">Leaf base</td><td rowspan="1" colspan="1">Rounded</td><td rowspan="1" colspan="1">Attenuate</td><td rowspan="1" colspan="1">Truncated to sub-cordate</td><td rowspan="1" colspan="1">Sub-cordate</td></tr><tr><td rowspan="1" colspan="1">Leaf apex</td><td rowspan="1" colspan="1">Acuminate, acumen ca. 3 mm</td><td rowspan="1" colspan="1">Slightly acuminate, acumen ca. 1-2 mm</td><td rowspan="1" colspan="1">Acute, acumen ca. 1 mm</td><td rowspan="1" colspan="1">Sub-obicular, obtuse or occasionally shallowly emarginate</td></tr><tr><td rowspan="1" colspan="1">Bracts</td><td rowspan="1" colspan="1">6.5 cm, translucent white, linear elliptic, glabrous</td><td rowspan="1" colspan="1">2.6 × 0.4 cm, narrowly ovate, membranous</td><td rowspan="1" colspan="1">1.8 × 3 cm, white, narrowly ovate, pubescent</td><td rowspan="1" colspan="1">2.5 cm, boat-shaped, whitish brown, sparsely pubescent,</td></tr><tr><td rowspan="1" colspan="1">Calyx</td><td rowspan="1" colspan="1">Tubular, apex bilobed, glabrous</td><td rowspan="1" colspan="1">Tubular, apex unequally and shallowly 3-lobed, glabrous</td><td rowspan="1" colspan="1">Tubular, apex bilobed, pubescent</td><td rowspan="1" colspan="1">Unilaterally split, apex bilobed</td></tr><tr><td rowspan="1" colspan="1">Labellum</td><td rowspan="1" colspan="1">White with narrow light red band from base until the middle, yellow spread towards the lip, 1.3 × 1 cm</td><td rowspan="1" colspan="1">White with yellow on the centre and red at the throat, 1.8 × 1.4 cm</td><td rowspan="1" colspan="1">White with yellow band at base in the middle, spread towards lip, 0.6 × 0.5 cm</td><td rowspan="1" colspan="1">White with deep yellow in the centre and a red mark at the base, 1 × 1 cm</td></tr><tr><td rowspan="1" colspan="1">Lateral corolla lobe</td><td rowspan="1" colspan="1">Glabrous, white, 1.7 × 0.3 cm, ovate, apex rounded, longer than labellum</td><td rowspan="1" colspan="1">Glabrous, white, 1.4 × 0.4 cm</td><td rowspan="1" colspan="1">Pubescent, white, 0.3 × 0.1 cm</td><td rowspan="1" colspan="1">1 cm long</td></tr><tr><td rowspan="1" colspan="1">Anther</td><td rowspan="1" colspan="1">Upper and lower surfaces pubescent, 0.6 cm</td><td rowspan="1" colspan="1">Glabrous on ventral, shortly pubescent on the dorsal surface, 0.6 cm</td><td rowspan="1" colspan="1">Glabrous, 0.4 cm long</td><td rowspan="1" colspan="1">Slightly pubescent, 0.4–0.5 cm</td></tr><tr><td rowspan="1" colspan="1">Anther dehiscent</td><td rowspan="1" colspan="1">Slit</td><td rowspan="1" colspan="1">Slit</td><td rowspan="1" colspan="1">Pore</td><td rowspan="1" colspan="1">Slit</td></tr><tr><td rowspan="1" colspan="1">Stigma</td><td rowspan="1" colspan="1">Cup-shaped, white, glabrous</td><td rowspan="1" colspan="1">Unknown</td><td rowspan="1" colspan="1">Emarginate, white, glabrous</td><td rowspan="1" colspan="1">Shape and colour unknown, glabrous</td></tr></tbody></table></table-wrap></tp:treatment-sec></tp:taxon-treatment>
